# Supplementary material for: Effects of Growth Medium and Inoculum Size on Pharmacodynamics Activity of Marbofloxacin against Staphylococcus aureus Isolated from Caprine Clinical Mastitis
Source: Antibiotics (Basel). 2021 Oct 22;10(11):1290. doi: 10.3390/antibiotics10111290 (PMC8614650; doi:10.3390/antibiotics10111290)
Supplement: Supplementary file 1 [file antibiotics-10-01290-s001.zip]

Archive with 1 entries (1 files):
- antibiotics-1338577-supplementary.pdf
